# Supplementary material for: Simultaneous Genetic Ablation of PD-1, LAG-3, and TIM-3 in CD8 T Cells Delays Tumor Growth and Improves Survival Outcome
Source: Int J Mol Sci. 2022 Mar 16;23(6):3207. doi: 10.3390/ijms23063207 (PMC8955581; doi:10.3390/ijms23063207)
Supplement: Supplementary file 1 [file ijms-23-03207-s001.zip]

Archive with 1 entries (1 files):
- ijms-1574753-supplementary.pdf
